# Supplementary material for: Proteomic Analysis of Adult Ascaris suum Fluid Compartments and Secretory Products
Source: PLoS Negl Trop Dis. 2014 Jun 5;8(6):e2939. doi: 10.1371/journal.pntd.0002939 (PMC4046973; doi:10.1371/journal.pntd.0002939)
Supplement: Table S1 — Proteins identified in A. suum excretory/secretory products (ESP). “SP” = signal peptide. “Y” indicates the presence of signal peptide while “N” indicates a lack of signal peptide. “PIP” and “SC” indicate protein identification probability and sequence coverage, respectively. (XLSX) [file pntd.0002939.s005.xlsx]

## Sheet: Supp table 2 ESP (175).xls
#	Accession	Identified Proteins (175)	MW (kDa)	Peptides	Spectra	SC (%)	PIP (%)	SP
1	GS_20234	Polyprotein ABA-1	108	61	106	43	100	Y
2	GS_08371	GLB-1 protein	41	17	21	32	100	Y
3	GS_08981	Protein Y75B7AR.1	16	17	20	65	100	Y
4	GS_11978	OV-17 antigen	18	15	24	67	100	Y
5	GS_19115	Serpin	43	15	20	39	100	N
6	GS_02689	Serpin	41	13	15	27	100	N
7	GS_06453	Brugia malayi antigen	21	12	16	52	100	N
8	GS_05746	Peptidase - family M1 unassigned peptidases	170	12	13	7	100	Y
9	GS_05201	Major sperm protein 2 cytoskeletal MSP	14	11	15	67	100	N
10	GS_13011	Hypothetical protein	20	11	15	54	100	N
11	GS_07489	BM20	20	10	14	43	100	Y
12	GS_19373	Vitellogenin-4 protein	201	10	12	3	100	Y
13	GS_11183	MFP2	44	10	10	29	100	N
14	GS_08343	C-type lectin protein	41	10	11	20	100	Y
15	GS_12601	Brugia malayi antigen	16	10	16	60	100	Y
16	GS_07456	Transthyretin-Related family domain family member (ttr-8)	16	10	12	63	100	Y
17	GS_19777	Probable alpha/beta-glucosidase agdC	109	10	11	8	100	N
18	GS_15314	IgGFc-binding protein	106	9	10	10	100	N
19	GS_11674	Apolipophorins	108	9	9	10	100	N
20	GS_16477	Hypothetical protein	11	9	16	8	100	N
21	GS_24173	Peptidase - subfamily S1A unassigned peptidases	50	9	12	20	100	N
22	GS_16078	Protein Y75B7AR.1	16	9	12	47	100	N
23	GS_21295	Enolase	47	8	8	28	100	N
24	GS_10956	Vitellogenin-5 (Vit-5)	200	8	9	4	100	Y
25	GS_06504	Protein-disulfide reductase	18	8	10	4	100	Y
26	GS_13492	Collagen alpha-4(VI) chain	47	8	13	24	100	N
27	GS_07759	Protein C28C12.4	18	8	11	47	100	Y
28	GS_23855	Zinc finger protein 420	32	8	9	28	100	Y
29	GS_08951	Hypothetical protein	90	8	10	9	100	N
30	GS_21887	Protein F55H12.4	22	8	9	33	100	Y
31	GS_17143	Protein T19B10.2	40	8	8	21	100	Y
32	GS_02516	Ttr-46	19	7	10	41	100	Y
33	GS_14400	Hypothetical protein	12	7	13	54	100	Y
34	GS_06803	C-binding protein	101	7	7	5	100	N
35	GS_05731	Hypothetical protein	44	6	8	14	100	N
36	GS_10334	Transthyretin-like family protein	15	6	10	44	100	Y
37	GS_23123	Hypothetical protein	42	6	8	18	100	Y
38	GS_04617	Serpin	40	6	11	16	100	N
39	GS_06601	Transthyretin-like protein 2	16	6	9	44	100	Y
40	GS_14231	Glutamate dehydrogenase	62	6	6	11	100	N
41	GS_02066	FAB1, identical	19	6	8	31	100	Y
42	GS_04373	L-isoaspartate	24	6	6	25	100	N
43	GS_08535	Hexokinase type II	24	6	6	26	100	N
44	GS_23914	Hexokinase	32	6	8	22	100	N
45	GS_07731	Acid sphingomyelinase-like phosphodiesterase 3a	46	6	8	11	100	N
46	GS_01881	TransThyretin-Related family domain family member (ttr-8)	15	6	11	54	100	Y
47	L3E_02632	TransThyretin-Related family domain family member (ttr-8)	17	6	7	40	100	Y
48	GS_18848	Glutamate dehydrogenase	57	6	8	18	100	N
49	GS_20676	Annexin X	36	6	9	22	100	N
50	GS_02701	Peptidase - MEP peptidase	86	6	7	6	100	N
51	GS_05584	Aminopeptidase N	78	6	7	9	100	N
52	GS_02555	Aminopeptidase N	49	6	7	15	100	N
53	GS_20415	Epididymal secretory protein E1 precursor	31	5	7	22	100	N
54	GS_07669	TTR-46 protein	15	5	7	49	100	Y
55	GS_10488	Serpin	33	5	8	20	100	N
56	GS_23601	Serpin	41	5	5	14	100	N
57	GS_10982	C-type lectin protein	48	5	6	7	100	Y
58	GS_05097	Protein R102.1	14	5	6	26	100	N
59	GS_06140	Galectin-9	38	5	5	18	100	Y
60	GS_14053	Peptidase Inhibitor - chymotrypsin/elastase inhibitor	19	5	6	23	100	N
61	GS_17938	Protein R102.1	14	5	6	26	100	N
62	GS_18736	MSP domain protein with Glu-rich domain	25	5	5	19	100	N
63	GS_10369	AntiBacterial Factor related family member (abf-2	9	5	7	51	100	Y
64	GS_03010	Diazepam-binding inhibitor	10	5	8	55	100	N
65	GS_08219	Peptidase - family M13 unassigned peptidases	175	5	6	4	100	Y
66	GS_05490	Chitin binding Peritrophin-A domain containing protein	79	5	5	3	100	Y
67	GS_11354	C-binding protein	101	5	7	6	100	Y
68	GS_06926	Annexin A6	41	5	5	18	100	N
69	GS_07683	Annexin A6	43	5	5	15	100	N
70	GS_20130	Glyceraldehyde 3-phosphate dehydrogenase	36	4	5	11	100	N
71	GS_06488	Major sperm protein 2	19	4	8	63	100	N
72	GS_19536	Actin 2	43	4	4	8	100	N
73	GS_09975	Fructose-bisphosphate aldolase 1	42	4	4	13	100	Y
74	GS_22941	Phosphatidylethanolamine-binding protein homolog F40A3.3	20	4	5	35	100	N
75	GS_07454	Peptidylprolyl isomerase	18	4	5	26	100	N
76	GS_16802	GST-7 protein	24	4	5	21	100	N
77	GS_22518	Filarial antigen Av33 precursor	28	4	4	15	100	N
78	GS_02102	Brugia malayi antigen	15	4	8	40	100	Y
79	GS_01260	Ttr-16	15	4	6	44	100	Y
80	GS_23725	Hypothetical protein	14	4	5	38	100	N
81	GS_00548	Transthyretin-like protein 5	16	4	5	40	100	Y
82	GS_05608	AntiBacterial Factor related family member (abf-2)	10	4	7	46	100	Y
83	GS_23603	Heat-responsive protein 12	14	4	4	42	100	N
84	GS_11891	Lipid Binding Protein family member (lbp-3)	20	4	4	35	100	Y
85	GS_13712	Protein R102.1	14	4	5	25	100	N
86	GS_04559	C-type LECtin family member (clec-62)	38	4	4	10	100	Y
87	GS_03310	Hypothetical protein	28	4	5	13	100	Y
88	GS_09990	Transthyretin-like family protein	15	4	5	43	100	Y
89	GS_21792	Galectin-9	33	4	4	15	100	N
90	GS_04166	Peptidase - family M1 unassigned peptidases	91	4	4	5	100	N
91	GS_06246	Phosphoglycerate kinase	49	3	3	9	100	N
92	GS_19426	Enolase	47	3	3	21	100	N
93	GS_23365	Protein T28H11.5	40	3	5	11	100	N
94	GS_12864	Nucleoside diphosphate kinase	25	3	4	14	100	N
95	GS_17287	Protein ZC410.5	18	3	3	28	100	Y
96	GS_23521	PeRoxireDoXin family member (prdx-2)	21	3	3	17	100	N
97	GS_11776	Cu/Zn superoxide dismutase	11	3	4	35	100	N
98	GS_09924	Hypothetical protein	76	3	3	6	100	N
99	GS_05120	Major sperm protein	18	3	3	13	100	N
100	GS_00315	Ttr-16 protein	15	3	4	20	100	N
101	GS_12122	Immunoglobulin I-set domain containing protein	693	3	3	1	100	N
102	GS_14331	Protein ZK856.7	15	3	5	22	100	Y
103	GS_08306	Transthyretin-like family protein	12	3	3	37	100	N
104	GS_01882	Hypothetical protein	8	3	4	27	100	Y
105	GS_12437	Transthyretin-Related family domain family member (ttr-47)	17	3	4	27	100	Y
106	GS_05876	Peptidase Inhibitor - chymotrypsin/elastase inhibitor	16	3	4	15	100	Y
107	GS_15994	Major sperm protein 3	12	3	6	41	100	N
108	GS_07057	Protein Y57G7A.1	18	3	3	21	100	Y
109	GS_21203	Fms-related tyrosine kinase 1	125	3	4	3	100	Y
110	GS_14268	Hypothetical protein	21	3	4	19	100	N
111	GS_00006	Hypothetical protein	19	3	3	16	100	N
112	GS_07900	Protein F55H12.4	10	3	4	41	100	N
113	GS_12574	Peptidase - necepsin-2	49	3	3	7	100	Y
114	GS_11835	SCP-like extracellular protein	10	3	4	38	100	N
115	GS_22256	Probable cytochrome b5 isoform 2	9	3	4	27	100	N
116	GS_00520	Hypothetical protein	16	3	3	24	100	Y
117	GS_07852	Protein K04C2.5	10	3	4	39	100	Y
118	GS_00980	Peptidase - cpl-1 peptidase	44	3	3	7	100	Y
119	GS_01472	Protein C34E7.4	28	3	3	15	100	Y
120	GS_14597	Ani s 1 allergen	24	3	3	13	100	Y
121	GS_07496	Annexin A6	40	3	3	8	100	N
122	GS_19140	Peptidase - family M13 unassigned peptidases	166	3	3	3	100	N
123	GS_04737	Vitellogenin	83	2	2	3	100	N
124	GS_13048	Hypothetical protein	29	2	2	11	100	N
125	GS_14262	P40	42	2	2	8	100	N
126	GS_19745	Serpin	35	2	3	21	100	N
127	GS_23555	Chondroitin proteoglycan 4	31	2	2	9	100	N
128	GS_07537	TTR-8 protein	15	2	2	9	100	Y
129	GS_11914	G15-6A protein	14	2	2	15	100	Y
130	GS_17820	PDZ domain containing protein	27	2	2	9	100	N
131	GS_16898	Peptidase - carnosine dipeptidase II	52	2	2	6	100	N
132	GS_16527	Major sperm protein	16	2	2	21	100	N
133	GS_23536	Oxidoreductase, short chain dehydrogenase/reductase family protein	31	2	2	7	100	N
134	GS_14764	Ubiquitin C	29	2	2	9	100	N
135	GS_13500	Peptidase Inhibitor - serpin SRP-6	26	2	2	7	100	N
136	GS_14063	TransThyretin-Related family domain family member (ttr-36)	13	2	2	26	100	N
137	L4_01375	Hypothetical protein	8	2	2	31	100	Y
138	GS_02989	Peptidase - ADAMTS20 peptidase	174	2	2	1	100	Y
139	GS_08909	Conserved Cystein/Glycine domain protein family member (ccg-1)	35	2	2	8	100	N
140	GS_02509	Peptidase - subfamily S1A unassigned peptidases	20	2	4	12	100	N
141	GS_18206	Transthyretin-like family protein	16	2	2	18	100	Y
142	GS_07183	Hypothetical protein	22	2	2	9	100	N
143	GS_06014	Chitin binding Peritrophin-A domain containing protein	417	2	3	0.5	100	N
144	GS_01312	Uncharacterized protein ZK1307.3	12	2	3	39	100	N
145	GS_08490	Cu/Zn superoxide dismutase	18	2	3	13	100	N
146	GS_06824	Vesicle-associated membrane protein-associated protein B/C	31	2	2	7	100	N
147	GS_23573	Chitin binding Peritrophin-A domain containing protein	27	2	2	11	100	Y
148	GS_21040	Chaperonin-10 kDa	12	2	2	23	100	N
149	GS_03169	Protein Y75B7AR.1	16	2	3	14	100	Y
150	GS_21571	TTR-16 protein	21	2	2	8	100	Y
151	GS_23220	Hypothetical protein	11	2	3	8	100	N
152	GS_03841	Peptidase - serine carboxypeptidase A	108	2	2	3	100	Y
153	GS_08337	AntiBacterial Factor related family member (abf-2)	8	2	3	24	100	Y
154	GS_06981	Hypothetical protein	18	2	2	9	100	N
155	GS_07921	Lipase family protein	45	2	2	5	100	Y
156	GS_10597	TTR-16 protein	15	2	2	20	100	Y
157	GS_09942	Major sperm protein 3	16	2	2	16	100	N
158	GS_23952	Protein K07C11.5	17	2	2	11	100	N
159	GS_00941	Uncharacterized protein F32A5.4	21	2	3	10	100	N
160	GS_17901	Uncharacterized protein C28C12.3	32	2	2	11	100	Y
161	GS_22704	Peptidase- serine carboxypeptidase A	151	2	2	1	100	N
162	GS_00605	Peptidase - Xaa-Pro dipeptidase	48	2	2	4	100	N
163	GS_02065	cytidine deaminase	17	2	2	11	100	N
164	GS_03705	Nucleobindin homolog family member (nucb-1)	52	2	2	5	100	Y
165	GS_23399	Annexin A6	30	2	2	6	100	N
166	GS_22190	LYSozyme family member (lys-5	22	2	2	14	100	N
167	GS_09307	Peptidase - family M1 unassigned peptidases	199	2	2	1	100	N
168	GS_18871	Hypothetical protein	8	2	2	40	100	N
169	GS_16285	Peptidase - family M1 unassigned peptidases	193	2	2	2	100	Y
170	GS_05739	Collagen alpha-5(VI) chain	43	2	2	5	100	Y
171	GS_14378	Protein T19B10.2	33	2	2	7	100	N
172	GS_02895	GRL-4 protein	15	2	2	12	100	N
173	GS_13515	Peptidase - family M1 unassigned peptidases	104	2	2	3	100	N
174	GS_17111	Pepsin inhibitor Dit33	14	2	2	20	100	Y
175	GS_23459	Aminopeptidase N	45	2	2	6	100	N
