# Supplementary material for: Proteomic Analysis of Adult Ascaris suum Fluid Compartments and Secretory Products
Source: PLoS Negl Trop Dis. 2014 Jun 5;8(6):e2939. doi: 10.1371/journal.pntd.0002939 (PMC4046973; doi:10.1371/journal.pntd.0002939)
Supplement: Table S2 — Proteins identified in A. suum perienteric fluid (PE). “SP” = signal peptide. “Y” indicates the presence of signal peptide while “N” indicates a lack of signal peptide. “PIP” and “SC” indicate protein identification probability and sequence coverage, respectively. (XLSX) [file pntd.0002939.s006.xlsx]

## Sheet: Supp. table 3 PE (308).xls
#	Accession	Identified Proteins (308)	MW (kDa)	Peptides	Spectra	SC (%)	PIP (%)	SP
1	GS_20234	Polyprotein ABA-1	108	86	142	58	100	Y
2	GS_11674	Apolipophorins	108	68	100	58	100	N
3	GS_10956	Vitellogenin-5	200	67	90	37	100	N
4	GS_15314	IgGFc-binding protein	106	57	100	55	100	Y
5	GS_19373	Vit-4 protein	201	39	49	22	100	N
6	GS_04737	Vitellogenin	83	32	51	44	100	N
7	GS_03797	Heat shock 70 kDa protein 1	71	28	47	41	100	Y
8	GS_17449	Molecular chaperone HtpG	83	26	34	37	100	N
9	GS_21295	Enolase	47	25	37	63	100	N
10	GS_08371	GLB-1 protein	41	24	37	48	100	N
11	GS_06246	Phosphoglycerate kinase	49	22	37	49	100	Y
12	GS_05301	Phosphoenolpyruvate carboxykinase [GTP]	73	22	27	38	100	N
13	GS_19115	Serpin	43	20	29	60	100	Y
14	GS_19276	Fructose-bisphosphate aldolase	43	18	29	53	100	Y
15	GS_11347	Starch phosphorylasE	98	18	22	37	100	Y
16	GS_18098	Aldo/keto reductase family protein	38	17	23	57	100	N
17	GS_23993	Tubulin beta	53	17	28	37	100	N
18	GS_17648	Phosphomannomutase	67	17	21	36	100	N
19	GS_07489	BM20	20	16	29	61	100	N
20	GS_05590	Tyrosine 3-monooxygenase/tryptophan 5-monooxygenase activation protein	35	16	26	46	100	N
21	GS_02287	Small heat shock protein OV25-1	20	15	25	61	100	N
22	GS_09188	Phosphoacetylglucosamine mutase	65	15	24	38	100	N
23	GS_13690	Peptidase - family C44 unassigned peptidases	84	15	20	27	100	N
24	GS_13808	Protein HIM-4	564	15	15	4	100	N
25	GS_02689	Serpin B	41	14	22	42	100	Y
26	GS_20429	SdhA	55	14	18	27	100	N
27	GS_11901	42 kDa peptidyl-prolyl isomerase	48	14	19	36	100	N
28	GS_20130	Glyceraldehyde 3-phosphate dehydrogenas	36	13	22	40	100	Y
29	GS_05731	Hypothetical protein	44	13	17	33	100	N
30	GS_13048	Hypothetical protein	29	13	24	48	100	Y
31	GS_04583	Rab GDP dissociation inhibitor alpha	50	13	21	42	100	Y
32	GS_23022	1-deoxy-D-xylulose-5-phosphate synthase	66	13	23	21	100	N
33	GS_14433	Glutathione peroxidase	19	13	20	51	100	N
34	GS_02934	L-lactate dehydrogenase 2	36	12	17	37	100	N
35	GS_19426	Enolase	47	12	20	45	100	N
36	GS_23123	Hypothetical protein	42	12	18	28	100	N
37	GS_10488	Serpin	33	12	17	51	100	Y
38	GS_02066	FAB1, identical	19	12	14	52	100	N
39	GS_00584	Peptidase Inhibitor - antigen CD109	170	12	12	8	100	Y
40	GS_19536	Actin 2	43	11	18	34	100	Y
41	GS_08343	Collagen alpha-5(VI) chain	41	11	12	28	100	N
42	GS_23601	Serpin	41	11	15	21	100	N
43	GS_18054	Tubulin alpha	51	11	17	34	100	N
44	GS_11702	2,3-bisphosphoglycerate-independent phosphoglycerate mutase	57	11	13	22	100	N
45	GS_21140	Translation elongation factor aEF-2	93	11	14	18	100	Y
46	GS_11927	UDP-N-acetylglucosamine pyrophosphorylase	38	11	14	42	100	N
47	GS_11945	Heat shock 70 kDa protein 1	93	11	14	14	100	N
48	GS_16291	GTPase	50	10	16	34	100	N
49	GS_22941	Phosphatidylethanolamine-binding protein homolog F40A3.3	20	10	17	70	100	N
50	GS_00857	Triosephosphate isomerase	27	10	13	40	100	N
51	GS_17287	Protein ZC410.5	18	10	15	58	100	N
52	GS_04373	Protein-L-isoaspartate(D-aspartate) O-methyltransferase	24	10	13	35	100	N
53	GS_23109	Tryptophan synthase beta chain	36	10	11	29	100	N
54	GS_06140	Galectin-9	38	10	12	19	100	Y
55	GS_22275	Toc64	41	10	11	32	100	N
56	GS_02516	Ttr-46	19	9	21	55	100	N
57	GS_10334	Transthyretin-like family protein	15	9	16	69	100	Y
58	GS_07669	Ttr-46 protein	15	9	14	73	100	N
59	GS_07454	Cyclophilin-type peptidyl-prolyl cis-trans isomerase-2, Bmcyp-2	18	9	11	59	100	N
60	GS_04178	Small heat shock protein OV25-1	20	9	13	45	100	N
61	GS_23138	Voltage-gated potassium channel beta-1 subunit	40	9	9	31	100	N
62	GS_21740	Transaldolase	42	9	9	29	100	N
63	GS_06021	Phosphoglucomutase	65	9	9	15	100	Y
64	GS_01722	Uncharacterized protein ZC412.3	29	9	11	25	100	Y
65	GS_02989	Peptidase - ADAMTS20 peptidase	174	9	10	7	100	N
66	GS_19913	Probable rhamnose biosynthetic enzyme 1	65	9	10	17	100	N
67	GS_16802	Glutathion-S-Transferase (GST) -7 protein	24	8	14	25	100	N
68	GS_19745	Serpin	35	8	11	33	100	N
69	GS_20378	Phosphoenolpyruvate carboxykinase (GTP)	45	8	11	38	100	Y
70	GS_13476	CPN-3 protein	17	8	12	53	100	N
71	GS_06015	Nucleosome assembly protein 1-like 1	38	8	13	27	100	N
72	GS_23784	Heat Shock Protein family member (hsp-25	24	8	11	40	100	N
73	GS_18779	Translationally controlled tumor protein	24	8	11	41	100	N
74	GS_06871	DJ-1 family protein	18	8	8	49	100	N
75	GS_14249	Nascent polypeptide-associated complex subunit alpha	23	8	9	38	100	N
76	GS_07731	Acid sphingomyelinase-like phosphodiesterase 3a	46	8	9	14	100	N
77	GS_11053	Transthyretin-like protein 5	18	8	11	53	100	N
78	GS_05192	Nascent polypeptide-associated complex subunit beta	20	8	11	49	100	Y
79	GS_11050	Bifunctional purine biosynthesis protein PURH	66	8	8	15	100	N
80	GS_00654	ube1-prov protein	121	8	8	9	100	Y
81	GS_20415	Epididymal secretory protein E1 precursor	31	7	9	30	100	N
82	GS_03297	Protein disulfide isomerase family A, member 3	55	7	10	15	100	N
83	GS_04959	Phosphoenolpyruvate carboxykinase (GTP)	28	7	10	30	100	N
84	GS_14642	Glutathione S-transferase	30	7	14	30	100	N
85	GS_01940	Glucose-6-phosphate isomerase	76	7	8	16	100	N
86	GS_23521	PeRoxireDoXin family member (prdx-2)	21	7	9	36	100	N
87	GS_11140	Adenylate kinase	21	7	8	40	100	N
88	GS_14768	UTP--glucose-1-phosphate uridylyltransferase	59	7	9	20	100	N
89	GS_19955	Uncoordinated family member (unc-60)	23	7	11	27	100	N
90	GS_11234	Hexokinase family protein	56	7	11	19	100	N
91	GS_01317	Tyrosine 3-monooxygenase/tryptophan 5-monooxygenase activation protein	28	7	8	42	100	N
92	GS_02926	Ezrin (p81)	74	7	8	10	100	Y
93	GS_22336	Rho GDP-dissociation inhibitor 2	22	7	8	40	100	N
94	GS_02881	Hsp90 co-chaperone Cdc37	58	7	9	20	100	N
95	GS_10490	1,4-alpha-glucan branching enzyme	66	7	7	14	100	N
96	GS_15475	Phosphoenolpyruvate carboxykinase (GTP)	71	6	9	11	100	Y
97	GS_12864	Nucleoside-diphosphate kinase	25	6	10	24	100	N
98	GS_15602	Peptidyl-prolyl cis-trans isomerase B (cyclophilin B)	28	6	9	30	100	N
99	GS_07537	TTR-8 protein	15	6	7	39	100	N
100	GS_04509	5'-methylthioadenosine phosphorylase	31	6	6	19	100	N
101	GS_00548	Transthyretin-like protein 5	16	6	11	46	100	N
102	GS_02635	GTPase rab	25	6	8	35	100	N
103	GS_22953	Purine-nucleoside phosphorylase	32	6	7	29	100	N
104	GS_13361	Inorganic pyrophosphatase	35	6	9	27	100	N
105	GS_19052	GTPase sar	19	6	10	44	100	N
106	GS_04910	CPN-1	20	6	7	33	100	N
107	GS_08853	6-phosphogluconate dehydrogenase	57	6	6	14	100	N
108	GS_16453	Auxillary transport proteins	33	6	6	18	100	N
109	GS_01572	Toc64	37	6	9	19	100	N
110	GS_12342	Argininosuccinate lyase	54	6	7	16	100	Y
111	GS_05394	Bifunctional protein hldE	33	6	7	19	100	N
112	GS_11998	Tth-1 protein	22	6	6	32	100	N
113	GS_02004	Gst-7 protein	17	6	8	41	100	N
114	GS_03621	Fructose-1,6-bisphosphatase I	37	6	7	22	100	N
115	GS_09319	Hypothetical protein	30	6	7	28	100	N
116	GS_11978	OV-17 antigen	18	5	6	35	100	N
117	GS_14400	Hypothetical protein	12	5	7	53	100	N
118	GS_05097	Protein R102.1	14	5	7	26	100	N
119	GS_22308	Bm-MIF-1	12	5	9	82	100	N
120	GS_23555	Chondroitin proteoglycan 4	31	5	6	16	100	Y
121	GS_12822	Malate dehydrogenase	44	5	7	32	100	Y
122	GS_15627	Peptidylprolyl isomerase	18	5	6	56	100	Y
123	GS_03861	Aspartate aminotransferase	46	5	6	10	100	N
124	GS_04063	Heat shock 70 kDa protein 1	73	5	5	14	100	N
125	GS_10911	Glycine hydroxymethyltransferase	56	5	5	11	100	N
126	GS_08320	Protein disulphide isomerase	56	5	5	12	100	N
127	GS_06602	Fructose-bisphosphate aldolase A	43	5	6	16	100	N
128	GS_07651	PDGF/VEGF growth factor related family member (pvf-1	22	5	5	22	100	Y
129	GS_16207	Scavenger receptor cysteine-rich protein	65	5	6	12	100	N
130	GS_15129	Fumarylacetoacetase	47	5	5	9	100	N
131	GS_17032	Ribonucleoside-diphosphate reductase subunit M230	37	5	5	21	100	Y
132	GS_18206	Transthyretin-like family protein	16	5	6	43	100	Y
133	GS_05709	Spondin-1	95	5	5	5	100	N
134	GS_15023	DeHydrogenases, Short chain family member (dhs-15)	29	5	6	21	100	N
135	GS_05647	VHS domain containing protein	49	5	5	17	100	Y
136	GS_05431	EF-hand calcium-binding domain-containing protein 6	20	5	7	18	100	N
137	GS_07029	Peroxidasin-like protein	114	5	5	8	100	Y
138	GS_11267	Uncharacterized protein R617	41	5	5	14	100	N
139	GS_21799	Protein farnesyltransferase/geranylgeranyltransferase type-1 subunit alpha	35	5	7	32	100	N
140	GS_22832	Cold-shock' DNA-binding domain containing protein	33	5	6	20	100	N
141	GS_02997	Sars1 protein; seryl-tRNA synthetase	55	5	5	18	100	N
142	GS_06993	Hypothetical protein	13	5	6	44	100	N
143	GS_15346	L-plastin	69	5	5	12	100	N
144	GS_09778	GTPase sar	22	5	5	41	100	N
145	GS_08981	Protein Y75B7AR.1	16	4	4	30	100	Y
146	GS_06601	Transthyretin-like protein 2	16	4	4	33	100	N
147	GS_00016	Glyceraldehyde 3-phosphate dehydrogenase	27	4	5	32	100	N
148	GS_22518	Filarial antigen Av33 precursor	28	4	4	21	100	N
149	GS_11776	Cu/Zn superoxide dismutase	11	4	8	45	100	N
150	GS_17938	Protein R102.1	14	4	5	24	100	N
151	GS_22769	GLB-1	19	4	7	24	100	N
152	GS_19587	Chitin binding Peritrophin-A domain containing protein	44	4	4	15	100	N
153	GS_06141	Lactoylglutathione lyase	25	4	8	26	100	N
154	GS_12437	TransThyretin-Related family domain family member (ttr-47)	17	4	6	39	100	N
155	GS_11891	Lipid Binding Protein family member (lbp-3)	20	4	6	33	100	N
156	GS_10491	Chitin binding Peritrophin-A domain containing protein	36	4	5	15	100	Y
157	GS_13500	Peptidase Inhibitor - serpin SRP-6	26	4	5	16	100	N
158	GS_14063	TransThyretin-Related family domain family member (ttr-36)	13	4	7	59	100	N
159	GS_08513	Actin-depolymerizing factor 1; cofilin	17	4	4	44	100	N
160	GS_21894	Tyrosine 3-monooxygenase/tryptophan 5-monooxygenase activation protein	28	4	4	31	100	N
161	GS_05894	Profilin family protein	14	4	5	27	100	Y
162	GS_13243	GTPase F46B6.6	51	4	6	32	100	N
163	GS_02945	Serpin protein 6	31	4	5	12	100	Y
164	GS_19074	Calreticulin	52	4	4	10	100	N
165	GS_11145	Tubulin beta	50	4	6	22	100	N
166	GS_02749	Sorting nexin 12	27	4	5	14	100	N
167	GS_11300	GTPase Rab	24	4	4	21	100	N
168	GS_14638	Myosin heavy chain	45	4	6	11	100	N
169	GS_14239	Transthyretin-like family protein	14	4	4	25	100	N
170	GS_21096	PeRoxireDoXin family member (prdx-2)	22	4	5	36	100	N
171	GS_08153	SET protein	30	4	4	24	100	N
172	GS_00076	GTPase rab	24	4	5	34	100	Y
173	GS_07148	MLN 64 protein	26	4	6	13	100	N
174	GS_04776	Regulator of microtubule dynamics protein 2	13	4	4	31	100	N
175	GS_21265	Peptidase family M1 containing protein	37	4	4	11	100	N
176	GS_22843	Protein RH58203p	16	4	4	25	100	Y
177	GS_14215	Sulfhydryl oxidase 2	75	4	6	11	100	N
178	GS_12508	Fatty acid retinoid binding protein precursor	23	4	5	18	100	Y
179	GS_06997	Small heat shock protein	18	4	4	19	100	N
180	GS_18354	Titin	71	4	4	8	100	N
181	GS_16097	Long-chain-fatty-acid--CoA ligase	72	4	5	10	100	N
182	GS_03241	Obscurin	146	4	4	4	100	N
183	GS_14762	Phosphoenolpyruvate carboxykinase [GTP]	69	4	4	15	100	N
184	GS_14352	Peptidase - serine carboxypeptidase A	53	4	5	10	100	N
185	GS_10376	KH domain containing protein	65	4	4	6	100	N
186	GS_09503	Similar to Hepatitis A virus cellular receptor 1	84	4	4	8	100	N
187	GS_06886	similar to restin	47	4	4	13	100	N
188	GS_00213	DOMON domain-containing protein CG14681	60	4	4	9	100	N
189	GS_13475	1,2-dihydroxy-3-keto-5-methylthiopentene dioxygenase	19	4	4	23	100	N
190	GS_03541	Chondroitin proteoglycan-2	13	3	5	23	100	N
191	GS_22936	Adenosylhomocysteinase	54	3	5	7	100	N
192	GS_03278	Chondroitin proteoglycan 2	44	3	4	13	100	N
193	GS_11856	Co-chaperone protein SBA1	30	3	5	16	100	N
194	GS_12122	Immunoglobulin I-set domain containing protein	693	3	3	1	100	N
195	GS_23603	Heat-responsive protein 12	14	3	3	36	100	N
196	GS_00852	Peptidase - leucyl aminopeptidase-1	55	3	3	8	100	N
197	GS_09739	YjeF-related protein N-terminus containing protei	25	3	3	16	100	N
198	GS_05727	Hypothetical protein	18	3	5	24	100	N
199	GS_05903	FKBP-type peptidyl-prolyl cis-trans isomerase-12	12	3	4	44	100	Y
200	GS_18130	GTPase sar	21	3	3	32	100	N
201	GS_11123	GDPmannose 4,6-dehydratase	43	3	3	11	100	N
202	GS_18673	3-hydroxy-2-methylbutyryl-CoA dehydrogenase	38	3	3	11	100	N
203	GS_01459	GTPase Ran	24	3	3	13	100	Y
204	GS_11966	TAG-202 protein	14	3	5	37	100	Y
205	GS_23687	Carbonic AnHydrase family member (cah-3); K01674 carbonic anhydrase	30	3	3	13	100	N
206	GS_23573	Chitin binding Peritrophin-A domain containing protein	27	3	3	15	100	N
207	GS_10068	Fatty acid-binding protein	17	3	4	15	100	Y
208	GS_10118	GK12127 gene product from transcript GK12127-RA	28	3	4	19	100	N
209	GS_21421	UBX domain-containing protein 1	31	3	3	7	100	N
210	GS_02491	Adenine phosphoribosyltransferase	21	3	3	18	100	N
211	GS_14709	Small heat shock protein 12.6	13	3	3	25	100	Y
212	GS_04763	Eukaryotic initiation factor 4A-III	47	3	3	9	100	N
213	GS_08733	Ubiquitin-conjugating enzyme E2-21 kDa	17	3	4	27	100	N
214	GS_05416	Probable acetyl-CoA acyltransferas	47	3	3	11	100	N
215	GS_14472	CLEC-50 protein	33	3	3	11	100	N
216	GS_12691	ubiquitin-conjugating enzyme E2 variant	18	3	3	15	100	N
217	GS_24000	Transitional endoplasmic reticulum ATPase	90	3	3	6	100	N
218	GS_11563	leucyl aminopeptidase	41	3	4	11	100	N
219	GS_01153	C-1-tetrahydrofolate synthase	101	3	3	5	100	N
220	GS_21977	Hydroxyacylglutathione hydrolase	23	3	4	19	100	Y
221	GS_19514	Hypothetical protein	25	3	3	29	100	N
222	GS_19360	Haloacid dehalogenase-like hydrolase domain containing 2	29	3	3	19	100	N
223	GS_07529	Probable phospholipid hydroperoxide glutathione peroxidase; K00432 glutathione peroxidase	20	3	3	22	100	N
224	GS_10463	Peroxisomal hydratase-dehydrogenase-epimerase	28	3	3	15	100	N
225	GS_21000	NAD dependent epimerase/dehydratase family protein; K12450 UDP-glucose 4,6-dehydratase	27	3	3	10	100	N
226	GS_21235	Inositol-1; K01092 myo-inositol-1(or 4)-monophosphatase	31	3	3	13	100	Y
227	GS_08210	T-complex protein 1 theta subunit; K09500 T-complex protein 1 subunit theta	50	3	3	7	100	N
228	GS_01240	BENzimidazole resistant family member (ben-1)	51	3	4	18	100	Y
229	GS_07654	Vacuolar ATP synthase catalytic subunit A	73	3	3	6	100	Y
230	GS_21205	Oxidoreductase, zinc-binding dehydrogenase family protein	43	3	3	5	100	Y
231	GS_05767	Viral A-type inclusion protein	228	3	3	2	100	N
232	GS_07930	Calcyclin binding protein	34	3	3	10	100	N
233	GS_21568	Adenylate kinase isoenzyme 5	22	3	3	21	100	N
234	GS_03481	Peptidase - family C19 unassigned peptidases	88	3	3	5	100	N
235	GS_08630	Pyridoxal-phosphate dependent enzyme family protein	73	3	3	7	100	N
236	GS_11430	S-phase kinase-associated protein 1	20	3	3	23	100	Y
237	GS_06488	Major sperm protein 2	19	2	3	31	100	N
238	GS_13492	Collagen alpha-4(VI) chain	47	2	2	7	100	Y
239	GS_02102	Brugia malayi antigen	15	2	3	34	100	N
240	GS_01260	Ttr-16 protein	15	2	3	22	100	N
241	GS_20999	Peptidase Inhibitor - CPI-2a cystatin-like inhibitor	13	2	2	30	100	N
242	GS_14331	Protein ZK856.7	15	2	3	16	100	N
243	GS_08306	Transthyretin-like family protein	12	2	3	29	100	N
244	GS_10941	Chondroitin proteoglycan 3	22	2	3	6	100	N
245	GS_23455	Proteasome subunit alpha type 1; 20S proteasome subunit alpha 6	28	2	3	10	100	Y
246	GS_13712	Protein R102.1	14	2	2	17	100	N
247	GS_22582	Putative deoxyribose-phosphate aldolase	38	2	2	7	100	N
248	GS_08909	Cystein/Glycine domain protein family member (ccg-1)	35	2	2	8	100	N
249	GS_07057	Protein Y57G7A.1	18	2	3	19	100	N
250	GS_10622	Dihydropteridine reductase	25	2	2	17	100	N
251	GS_12742	42-9-9 Protein	13	2	3	24	100	N
252	GS_18853	Protein F37C4.5	65	2	3	4	100	N
253	GS_19558	UDP-N-acetylhexosamine pyrophosphorylase	35	2	3	11	100	N
254	GS_12574	Peptidase - necepsin-2	49	2	2	5	100	N
255	GS_02272	Peptidase - cytosol alanyl aminopeptidas	53	2	2	8	100	N
256	GS_22093	Immunoglobulin I-set domain containing protein	32	2	3	7	100	N
257	GS_00701	Translocation protein SEC63 homolog	48	2	2	7	100	N
258	GS_05274	K09569 FK506-binding protein 2	16	2	2	14	100	N
259	GS_17778	Peptidase Inhibitor - CPI-2a cystatin-like inhibitor	16	2	3	23	100	N
260	GS_05156	dUTP pyrophosphatase	25	2	2	13	100	N
261	GS_01616	Aspartyl-tRNA synthetase; K01876 aspartyl-tRNA synthetase	36	2	2	8	100	Y
262	GS_00520	Hypothetical protein	16	2	2	14	100	N
263	GS_21035	Glucosamine 6-phosphate N-acetyltransferase; glucosamine-phosphate N-acetyltransferase	25	2	2	11	100	N
264	GS_23952	Protein K07C11.5	17	2	2	11	100	N
265	GS_09405	glutamate dehydrogenase	56	2	2	4	100	N
266	GS_02271	Ttll-12 protein	67	2	2	5	100	N
267	GS_13414	Protein T02E9.2	20	2	2	16	100	N
268	GS_03240	dihydrofolate reductase family protein; dihydrofolate reductase	22	2	2	11	100	N
269	GS_18469	Chaperone surA	13	2	2	32	100	N
270	GS_21570	Nucleosome assembly protein 1-like 1	12	2	2	23	100	N
271	GS_04759	Peptidase - family S9 unassigned peptidases	24	2	3	17	100	N
272	GS_23356	DnaJ chaperonine	46	2	2	6	100	N
273	GS_05233	selenium donor protein	38	2	2	7	100	N
274	GS_08105	orotate phosphoribosyltransferase family protein; K13421 uridine monophosphate synthetase	53	2	2	7	100	N
275	GS_11040	Vacuolar ATP synthase subunit C 1	44	2	2	7	100	N
276	GS_20854	Nuclear movement protein	37	2	2	7	100	N
277	GS_20771	Protein GH15213p	64	2	2	6	100	N
278	GS_17440	ARP2/3 complex 21 kDa subunit; K05756 actin related protein 2/3 complex, subunit 3	21	2	2	18	100	N
279	GS_10352	Serine/threonine protein phosphatase 2A	65	2	2	5	100	N
280	GS_18246	NADPH Oxidase Family.%Dual oxidase 1	171	2	2	2	100	N
281	GS_11566	6-phosphogluconolactonase family protein	15	2	2	24	100	N
282	GS_14990	Protein phosphatase 2	68	2	2	5	100	N
283	GS_23332	GLutamiNe synthetase (glutamate-ammonia ligase) family member (gln-3	45	2	2	5	100	N
284	GS_07581	Eukaryotic initiation factor 4A-II	81	2	3	4	100	N
285	GS_17614	Eukaryotic translation initiation factor 3 subunit J	21	2	3	18	100	N
286	GS_16050	GTPase dyn	95	2	2	4	100	N
287	GS_00019	HnRNP-R, Q splicing factor family protein	39	2	2	7	100	N
288	GS_06690	UV excision repair protein Rad23 containing protein	36	2	4	13	100	N
289	GS_15853	Hypothetical protein	20	2	2	13	100	N
290	GS_00905	Translocation protein (NPL1 protein)	43	2	2	6	100	N
291	GS_08358	Ferrous iron transport protein B homolog	62	2	2	6	100	Y
292	GS_22968	Mannose-6-phosphate isomerase7	45	2	2	6	100	N
293	GS_24346	PAZ domain containing protein	107	2	2	2	100	N
294	GS_13532	UDP-glucose 4,6-dehydratase	22	2	2	16	100	N
295	GS_09893	Cell division control protein 48	57	2	2	6	100	N
296	GS_02208	Peptidase - family S33 unassigned peptidases	34	2	2	10	100	N
297	GS_09264	Thioredoxin family protein	38	2	2	7	100	N
298	GS_02455	PAN domain containing protein	27	2	2	12	100	Y
299	GS_07298	Lipid Binding Protein family member (lbp-5)	17	2	3	13	100	N
300	GS_01093	Gelsolin	60	2	2	5	100	N
301	GS_01284	T-complex protein 1 subunit beta	55	2	2	5	100	N
302	GS_03598	Protein phosphatase 2A, regulatory subunit B'	43	2	2	9	100	Y
303	GS_04646	Microtubule-associated protein 1S	61	2	2	6	100	N
304	GS_07319	GPCR	38	2	2	6	100	N
305	GS_17140	RanBP1 domain containing protein	37	2	2	7	100	N
306	GS_17184	dTDP-4-dehydrorhamnose 3,5-epimerase	22	2	2	12	100	N
307	GS_20703	Alanyl-tRNA synthetase; K01872 alanyl-tRNA synthetase	107	2	2	3	100	N
308	GS_23483	GTPase rab	21	2	2	3	100	N
