# Supplementary material for: Proteomic Analysis of Adult Ascaris suum Fluid Compartments and Secretory Products
Source: PLoS Negl Trop Dis. 2014 Jun 5;8(6):e2939. doi: 10.1371/journal.pntd.0002939 (PMC4046973; doi:10.1371/journal.pntd.0002939)
Supplement: Table S3 — Proteins identified in A. suum uterine fluid (UF). “SP” = signal peptide. “Y” indicates the presence of signal peptide while “N” indicates a lack of signal peptide. “PIP” and “SC” indicate protein identification probability and sequence coverage, respectively. (XLSX) [file pntd.0002939.s007.xlsx]

## Sheet: Supp. table 4 UF (274).xls
#	Accession	Identified Proteins (274)	MW (kDa)	Peptides	Spectra	SC (%)	PIP (%)	SP
1	GS_20234	Polyprotein ABA-1	108	48	67	41	100	Y
2	GS_15314	IgGFc-binding protein	106	30	42	40	100	N
3	GS_19373	Vitellogenin-4 protein	201	26	27	12	100	Y
4	GS_01900	Methylmalonyl-CoA decarboxylase gamma chain	82	25	33	43	100	N
5	GS_15475	Phosphoenolpyruvate carboxykinase	71	23	30	42	100	N
6	GS_14231	Glutamate dehydrogenase, mitochondrial precursor, putative	62	23	32	51	100	N
7	GS_06246	Phosphoglycerate kinase	49	22	28	58	100	N
8	GS_21097	Fumarase family member (fum-1)	53	22	37	63	100	N
9	GS_21295	Enolase family member (enol-1)	47	20	34	71	100	N
10	GS_11183	MFP2	44	20	30	57	100	N
11	GS_08789	Probable citrate synthase, mitochondrial precursor, putative	52	20	34	57	100	N
12	GS_14262	P40	42	20	28	63	100	N
13	GS_10682	P40	45	20	29	58	100	N
14	GS_11674	Apolipophorins	108	19	21	22	100	N
15	GS_09975	Fructose-bisphosphate aldolase 1	42	19	27	61	100	N
16	GS_14525	MethylMalonylCoA Mutase homolog family member (mmcm-1)	76	19	24	38	100	N
17	GS_03297	protein disulfide isomerase family A, member 3	55	18	24	37	100	Y
18	GS_09492	L-threonine 3-dehydrogenase	38	17	29	60	100	N
19	GS_24173	Peptidase - subfamily S1A unassigned peptidases	50	16	23	42	100	N
20	GS_23848	Glutamate dehydrogenase, mitochondrial precursor, putative	54	16	20	32	100	N
21	GS_18904	Propionyl- carboxylase beta	59	16	20	40	100	N
22	GS_11978	OV-17 antigen	18	15	29	68	100	Y
23	GS_03797	Heat shock 70 kDa protein 1	71	15	19	29	100	N
24	GS_02448	Pyruvate dehydrogenase E1 component subunit alpha type II, mitochondrial (Fragment)	52	15	23	38	100	Y
25	GS_12170	2-oxoisovalerate dehydrogenase subunit alpha, mitochondrial	45	15	18	45	100	N
26	GS_05201	Major sperm protein 2 cytoskeletal MSP	14	14	25	74	100	N
27	GS_20130	Glyceraldehyde 3-phosphate dehydrogenase	36	14	25	53	100	N
28	GS_02934	L-lactate dehydrogenase 2	36	14	17	47	100	N
29	GS_05731	Hypothetical protein	44	14	17	38	100	N
30	GS_18098	Oxidoreductase, aldo/keto reductase family protein	38	14	20	58	100	N
31	GS_18120	Malate dehydrogenase	35	14	20	55	100	N
32	GS_19115	Serpin	43	13	15	49	100	N
33	GS_19426	Enolase	47	13	16	59	100	N
34	GS_21766	Isocitrate dehydrogenase [NADP]	49	13	17	34	100	N
35	GS_13011	Hypothetical protein	20	12	14	67	100	N
36	GS_06504	Protein-disulfide reductase (glutathione)	18	12	18	56	100	Y
37	GS_13492	Collagen alpha-4(VI) chain	47	12	19	46	100	Y
38	GS_16291	GTPase F46B6.6	50	12	21	40	100	N
39	GS_01066	Acetyl-CoA hydrolase	55	12	25	42	100	N
40	GS_04284	Branched-chain amino acid aminotransferase, cytosolic, putative	59	12	16	29	100	N
41	GS_06879	Tau tubulin kinase 1	35	12	17	50	100	N
42	GS_09209	Aconitate hydratase, mitochondrial	84	12	13	21	100	N
43	GS_06791	Glutamate-1-semialdehyde 2,1-aminomutase	47	12	14	34	100	N
44	GS_19536	Actin 2; K05692 actin beta/gamma	43	11	14	19	100	N
45	GS_23022	1-deoxy-D-xylulose-5-phosphate synthase	66	11	14	23	100	N
46	GS_04617	Serpin	40	11	14	36	100	N
47	GS_06601	Transthyretin-like protein 2	16	11	17	67	100	Y
48	GS_23109	Tryptophan synthase beta chain	36	11	12	53	100	N
49	GS_07829	P40	42	11	16	48	100	N
50	GS_23250	Dihydrolipoyllysine-residue acetyltransferase component of pyruvate dehydrogenase complex, mitochondrial	54	11	16	30	100	N
51	GS_16898	Peptidase- carnosine dipeptidase II	52	11	14	38	100	N
52	GS_04737	Vitellogenin (Fragment	83	10	11	16	100	N
53	GS_07489	BM20	20	10	15	56	100	Y
54	GS_19276	Fructose-bisphosphate aldolase 1	43	10	13	36	100	N
55	GS_08535	Hexokinase type II	24	10	12	47	100	N
56	GS_23914	Hexokinase family protein	32	10	14	47	100	N
57	GS_09924	Hypothetical protein	76	10	11	23	100	N
58	GS_14784	Alanine aminotransferase 2	61	10	13	26	100	N
59	GS_04281	2-amino-3-ketobutyrate coenzyme A ligase, mitochondrial precursor	45	10	13	30	100	N
60	GS_06013	Aspartate aminotransferase, mitochondrial	51	10	12	29	100	N
61	GS_15935	dihydrolipoyl dehydrogenase, mitochondrial precursor, putative	60	10	13	24	100	N
62	GS_16477	Hypothetical protein	11	9	17	83	100	N
63	GS_23123	Hypothetical protein	42	9	13	29	100	Y
64	GS_05590	Tyrosine 3-monooxygenase/tryptophan 5-monooxygenase activation protein	35	9	10	30	100	N
65	GS_00857	Triosephosphate isomerase	27	9	11	39	100	N
66	GS_00016	Glyceraldehyde 3-phosphate dehydrogenase	27	9	17	55	100	N
67	GS_04178	Small heat shock protein OV25-1	20	9	12	56	100	N
68	GS_22518	Filarial antigen Av33 precursor	28	9	12	42	100	N
69	GS_04856	P40	46	9	17	46	100	N
70	GS_21140	GTPase eft_1	93	9	10	14	100	N
71	GS_12121	MFP2	34	9	12	40	100	N
72	GS_18254	Dihydrolipoyllysine-residue succinyltransferase component of 2-oxoglutarate dehydrogenase complex	43	9	9	27	100	N
73	GS_14497	Peptidase - leucine aminopeptidase	59	9	9	18	100	Y
74	GS_04583	Rab GDP dissociation inhibitor alpha	50	8	11	28	100	N
75	GS_07454	Cyclophilin-type peptidyl-prolyl cis-trans isomerase-2	18	8	9	48	100	N
76	GS_10488	Serpin	33	8	9	33	100	N
77	GS_23601	Serpin	41	8	9	22	100	N
78	GS_11702	2,3-bisphosphoglycerate-independent phosphoglycerate mutase	57	8	9	21	100	N
79	GS_23555	Chondroitin proteoglycan 4	31	8	9	31	100	N
80	GS_04509	5'-methylthioadenosine phosphorylase	31	8	10	40	100	N
81	GS_19587	Chitin binding Peritrophin-A domain containing protein	44	8	9	26	100	N
82	GS_23536	oxidoreductase, short chain dehydrogenase/reductase family protein	31	8	9	35	100	N
83	GS_19671	Peptidase - family S33 unassigned peptidases	46	8	11	28	100	N
84	GS_17524	Hypothetical protein	42	8	12	32	100	N
85	GS_18980	Similar to xylulokinase homolog	58	8	12	20	100	N
86	GS_07117	Succinyl-CoA synthetase alpha subunit	39	8	11	31	100	N
87	GS_10761	MethylMalonic Aciduria type A protein family member (mmaa-1)	42	8	8	28	100	N
88	GS_10956	Vitellogenin structural genes (yolk protein genes) family member (vit-5)	200	7	7	5	100	Y
89	GS_02689	Serpin	41	7	9	23	100	N
90	GS_08343	C-type lectin	41	7	7	31	100	Y
91	GS_20429	Succinate Dehydrogenase (SDH)	55	7	7	13	100	N
92	GS_20378	Phosphoenolpyruvate carboxykinase [GTP]	45	7	10	32	100	N
93	GS_14768	UDP-glucose pyrophosphorylase	59	7	10	17	100	N
94	GS_06803	C-binding protein	101	7	7	10	100	N
95	GS_22936	Adenosylhomocysteinase	54	7	11	24	100	N
96	GS_22953	Purine nucleoside phosphorylase I	32	7	10	32	100	N
97	GS_03861	aspartate aminotransferase, identical	46	7	7	22	100	N
98	GS_12122	Immunoglobulin I-set domain containing protein	693	7	7	1	100	N
99	GS_10911	Serine hydroxymethyltransferase	56	7	8	19	100	N
100	GS_15826	succinyl-CoA synthetase beta subunit	33	7	11	24	100	N
101	GS_00852	Peptidase - leucyl aminopeptidase-1	55	7	8	21	100	N
102	GS_02287	Small heat shock protein OV25-1	20	6	6	34	100	N
103	GS_22941	Phosphatidylethanolamine-binding protein homolog F40A3.3	20	6	9	58	100	N
104	GS_12864	Nucleoside diphosphate kinase	25	6	7	43	100	N
105	GS_04959	Phosphoenolpyruvate carboxykinase [GTP	28	6	8	24	100	N
106	GS_10982	C-type lectin	48	6	8	11	100	Y
107	GS_23725	Hypothetical protein	14	6	9	62	100	N
108	GS_23138	Voltage-gated potassium channel beta-1 subunit	40	6	7	21	100	N
109	GS_07537	Ttr-8 protein	15	6	8	26	100	Y
110	GS_17820	PDZ domain containing protein	27	6	10	35	100	N
111	GS_08320	Protein disulphide isomerase	56	6	6	17	100	Y
112	GS_23455	Proteasome subunit alpha type 1	28	6	7	32	100	N
113	GS_22582	Putative deoxyribose-phosphate aldolase	38	6	6	25	100	N
114	GS_13900	1-deoxy-D-xylulose-5-phosphate synthase	18	6	9	45	100	N
115	GS_18076	P40	42	6	7	21	100	N
116	GS_08605	Acetyl-CoA hydrolase	51	6	8	24	100	N
117	GS_13310	L-lactate dehydrogenase	25	6	9	50	100	N
118	GS_10661	Phosphatase	36	6	6	25	100	N
119	GS_01260	TTR-16 protein	15	5	10	47	100	Y
120	GS_15602	Cyclophilin-type peptidyl-prolyl cis-trans isomerase-15	28	5	8	26	100	N
121	GS_01940	Glucose-6-phosphate isomerase	76	5	6	10	100	N
122	GS_11234	Hexokinase family protein	56	5	5	12	100	N
123	GS_00315	Ttr-16 protein	15	5	7	43	100	Y
124	GS_12822	Malate dehydrogenase	44	5	9	31	100	N
125	GS_04063	Heat shock 70 kDa protein 1	73	5	5	15	100	Y
126	GS_14764	ubiquitin C	29	5	5	23	100	N
127	GS_18736	MSP domain protein with Glu-rich domain	25	5	7	22	100	N
128	GS_00393	Glyoxylate reductase	37	5	7	18	100	N
129	GS_19499	1-deoxy-D-xylulose-5-phosphate synthase	22	5	5	35	100	N
130	GS_11123	GDPmannose 4,6-dehydratase	43	5	5	19	100	N
131	GS_01312	Uncharacterized protein ZK1307.3	12	5	6	76	100	N
132	GS_12522	Serine\/threonine protein phosphatase	49	5	5	15	100	N
133	GS_03881	Phosphatidylinositol transfer protein	32	5	7	24	100	N
134	GS_08791	2-oxoisovalerate dehydrogenase E1 component, beta subunit	40	5	6	22	100	N
135	GS_13055	Propionyl- carboxylase beta	58	5	5	30	100	N
136	GS_06488	Major sperm protein 2 cytoskeletal MSP	19	4	9	58	100	N
137	GS_02516	Transthyretin-Related family domain family member (ttr-46)	19	4	4	28	100	Y
138	GS_10334	Transthyretin-like family protein	15	4	5	42	100	Y
139	GS_20415	Epididymal secretory protein E1 precursor (Niemann-Pick disease type C2 protein) (hE1)	31	4	4	18	100	N
140	GS_16802	GST-7 protein	24	4	5	21	100	N
141	GS_19745	Serpin	35	4	5	26	100	N
142	GS_03541	Chondroitin proteoglycan-2	13	4	5	39	100	N
143	GS_22308	Bm-MIF-1, identical; K07253 phenylpyruvate tautomerase	12	4	6	64	100	N
144	GS_06511	Natrin-1	25	4	5	24	100	Y
145	GS_11140	adenylate kinase isoenzyme 1	21	4	6	28	100	N
146	GS_05120	Major sperm protein	18	4	8	32	100	N
147	GS_06871	DJ-1 family protein	18	4	4	25	100	N
148	GS_15627	peptidylprolyl isomerase	18	4	4	37	100	N
149	GS_03278	Chondroitin proteoglycan 2	44	4	7	13	100	N
150	GS_08853	phosphogluconate dehydrogenase	57	4	4	10	100	N
151	GS_06021	phosphoglucomutase	65	4	4	7	100	N
152	GS_23603	heat-responsive protein 12	14	4	4	48	100	N
153	GS_02926	Ezrin (p81)	74	4	4	6	100	N
154	GS_10941	Chondroitin proteoglycan 3	22	4	4	19	100	Y
155	GS_21894	Tyrosine 3-monooxygenase/tryptophan 5-monooxygenase activation protein	28	4	4	33	100	N
156	GS_17664	Chondroitin proteoglycan 3	11	4	4	50	100	N
157	GS_18673	Alcohol/Ribitol Dehydrogenase family member (ard-1)	38	4	4	16	100	N
158	GS_15729	Pyrroline-5-carboxylate reductase 1, mitochondrial	33	4	5	17	100	N
159	GS_06824	Vesicle-associated membrane protein-associated protein B/C	31	4	5	19	100	N
160	GS_06670	At1g29260	68	4	4	8	100	N
161	GS_02272	Peptidase - cytosol alanyl aminopeptidase	53	4	5	11	100	N
162	GS_21115	Pyruvate dehydrogenase complex subunit homolog DDB_G0271564, mitochondrial	38	4	4	15	100	N
163	GS_00159	Heat shock protein 90kDa beta	91	4	4	7	100	Y
164	GS_20227	Chaperone protein dnaK	72	4	4	9	100	N
165	GS_02923	Aminomethyltransferase	58	4	4	9	100	N
166	GS_02279	Succinyl-CoA ligase	17	4	5	27	100	N
167	GS_21868	Protein ZC373.2	9	4	5	70	100	Y
168	GS_09581	Epimerase/reductase	42	4	4	14	100	N
169	GS_20654	Methylmalonyl-CoA mutase	93	4	4	13	100	N
170	GS_05016	Peptidase - proteasome catalytic subunit 1	26	4	4	19	100	N
171	GS_17449	Heat shock protein 90	83	3	3	4	100	N
172	GS_23365	Protein T28H11.5	40	3	5	11	100	N
173	GS_14642	glutathione transferase	30	3	4	14	100	N
174	GS_06140	Galectin-9	38	3	4	15	100	Y
175	GS_13361	Pyp-1	35	3	3	15	100	N
176	GS_21740	Transaldolase	42	3	3	8	100	N
177	GS_16527	Major sperm protein	16	3	4	30	100	N
178	GS_10491	Chitin binding Peritrophin-A domain containing protein	36	3	5	12	100	N
179	GS_05876	Peptidase Inhibitor - chymotrypsin/elastase inhibitor	16	3	4	25	100	Y
180	GS_05894	Profilin family protein	14	3	3	38	100	N
181	GS_15994	Mmajor sperm protein 3	12	3	4	19	100	N
182	GS_20276	Trypsin family protein	13	3	5	39	100	N
183	GS_02509	Peptidase - subfamily S1A unassigned peptidases	20	3	6	21	100	N
184	GS_07183	Hypothetical protein	22	3	4	17	100	N
185	GS_00076	GTPase rab_6.2	24	3	4	22	100	N
186	GS_18853	Protein F37C4.5	65	3	3	7	100	N
187	GS_02943	dimethylglycine dehydrogenase, mitochondrial precursor, putative	93	3	3	4	100	N
188	GS_22733	Protein Y37D8A.5	32	3	4	12	100	N
189	GS_07836	Peptidyl-prolyl isomerase F (cyclophilin F)	11	3	3	31	100	N
190	GS_21571	Ttr-16 protein	21	3	3	20	100	Y
191	GS_10583	Peptidase - proteasome catalytic subunit 3	34	3	3	8	100	N
192	GS_01672	Purine-nucleoside phosphorylase	29	3	3	21	100	N
193	GS_11249	Vesicle-associated membrane protein-associated protein B/C	24	3	3	22	100	N
194	GS_00964	Putative cystathionine gamma-lyase 2	44	3	3	8	100	N
195	GS_00605	Peptidase - Xaa-Pro dipeptidase	48	3	3	8	100	N
196	GS_02065	Cytidine deaminase	17	3	3	23	100	N
197	GS_09325	Aspartate aminotransferase, mitochondrial	59	3	3	7	100	N
198	GS_14100	Acetyl-CoA C-acetyltransferase	42	3	3	13	100	N
199	GS_17513	Putative pyridoxal kinase	32	3	3	15	100	N
200	GS_10751	Chaperonine protein HSP60	30	3	3	15	100	N
201	GS_04501	MSP domain containing protein	26	3	4	13	100	N
202	GS_01064	Tyrosine kinase (phosphoprotein NCP94)	47	3	3	8	100	N
203	GS_01347	Delta-1-pyrroline-5-carboxylate dehydrogenase, mitochondrial precursor	63	3	3	6	100	N
204	GS_09241	Tau tubulin kinase 1	35	3	3	12	100	N
205	GS_17447	Propionyl- carboxylase beta	59	3	3	8	100	N
206	L3E_02918	DeHydrogenases, Short chain family member (dhs-20)	28	3	3	11	100	N
207	GS_01303	Oxidoreductase, short chain dehydrogenase/reductase family protein	27	3	3	12	100	N
208	GS_05100	Peptidase - proteasome subunit alpha 6	27	3	3	13	100	N
209	GS_08371	GLB-1 protein	41	2	3	7	100	Y
210	GS_08981	Protein Y75B7AR.1	16	2	2	18	100	Y
211	GS_18054	Tubulin alpha chain	51	2	2	7	100	N
212	GS_02635	GTPase rab 1	25	2	2	14	100	N
213	GS_18779	Translationally controlled tumor protein	24	2	2	8	100	Y
214	GS_14053	Peptidase Inhibitor - chymotrypsin/elastase inhibitor	19	2	2	14	100	N
215	GS_11945	Heat shock 70 kDa protein 1	93	2	3	3	100	N
216	GS_14249	Nascent polypeptide-associated complex subunit alpha	23	2	2	11	100	N
217	GS_11914	G15-6A protein	14	2	2	15	100	Y
218	GS_20999	Peptidase Inhibitor - CPI-2a cystatin-like inhibitor	13	2	2	30	100	Y
219	GS_08306	Transthyretin-like family protein	12	2	2	29	100	N
220	GS_01722	Uncharacterized protein ZC412.3	29	2	2	7	100	Y
221	GS_16453	Auxillary transport proteins	33	2	2	11	100	N
222	GS_01572	TPR domain-containing protein	37	2	2	9	100	N
223	GS_13500	Peptidase Inhibitor - serpin SRP-6	26	2	2	11	100	N
224	GS_12342	Argininosuccinate lyase	54	2	2	8	100	N
225	GS_13243	GTPase F46B6.6	51	2	3	24	100	N
226	GS_05394	Bifunctional protein hldE	33	2	2	7	100	N
227	GS_16207	Scavenger receptor cysteine-rich protein	65	2	2	4	100	N
228	GS_21203	Fms-related tyrosine kinase 1	125	2	2	2	100	Y
229	GS_05903	FKBP-type peptidyl-prolyl cis-trans isomerase-12	12	2	2	23	100	N
230	GS_06014	Chitin binding Peritrophin-A domain containing protein	417	2	2	0.5	100	N
231	GS_04776	Regulator of microtubule dynamics protein 2	13	2	2	19	100	N
232	GS_10622	Dihydropteridine reductase-like	25	2	2	8	100	N
233	GS_14268	Hypothetical protein	21	2	4	17	100	N
234	GS_21265	Puromycin-sensitive aminopeptidase	37	2	2	10	100	N
235	GS_04007	Pyridoxal-phosphate dependent enzyme family protein	49	2	4	6	100	Y
236	GS_01616	Aspartyl-tRNA synthetase	36	2	2	8	100	N
237	GS_12007	Tyrosine kinase (phosphoprotein NCP94)	44	2	3	7	100	N
238	GS_09942	Major sperm protein 3	16	2	2	24	100	N
239	GS_04531	Chloride intracellular channel protein 4	34	2	2	10	100	N
240	GS_06862	Peptidase - aminopeptidase-1	30	2	2	7	100	N
241	GS_04796	TAG-225 protein	17	2	2	13	100	Y
242	GS_07188	proteasome subunit beta type 3; 20S proteasome subunit beta 3	27	2	2	11	100	N
243	GS_10844	20S proteasome subunit alpha 5	27	2	2	10	100	N
244	GS_11220	Imethylglycine dehydrogenase, mitochondrial precursor, putative	94	2	2	5	100	N
245	GS_03651	Purine-nucleoside phosphorylase	25	2	3	27	100	N
246	GS_05413	MSP domain protein with Glu-rich domain	15	2	2	29	100	N
247	GS_10111	MSP domain protein with Glu-rich domain	20	2	2	16	100	N
248	GS_06066	20S proteasome subunit alpha 4	29	2	2	7	100	N
249	GS_20657	Dihydroxyacetone kinase	62	2	2	6	100	N
250	GS_13913	2-oxoglutarate dehydrogenase E1 component	116	2	2	2	100	N
251	GS_00943	Alcohol dehydrogenase class-3	45	2	2	7	100	N
252	GS_07451	Methylglutaconyl-CoA hydratase	34	2	2	7	100	N
253	GS_19916	ABF-2 protein	5	2	2	39	100	N
254	GS_13885	Peptidase - subfamily S1A unassigned peptidases	23	2	2	14	100	N
255	GS_14203	Protein F35A5.8b	21	2	2	15	100	N
256	GS_22586	Dipeptidyl peptidase 3	89	2	2	3	100	N
257	GS_11319	Methylmalonyl-CoA epimerase	21	2	2	10	100	N
258	GS_12466	Peptidase - aminopeptidase-1	40	2	2	7	100	N
259	GS_04676	Hypothetical protein	27	2	2	11	100	N
260	GS_02038	UDP-glucose 4-epimerase	33	2	2	6	100	N
261	GS_08356	Protein Y37D8A.19	11	2	2	19	100	Y
262	GS_08700	TAG-225 protein	15	2	2	19	100	N
263	GS_00947	Similar to CG9701-PA	56	2	2	5	100	N
264	GS_01935	4a-hydroxytetrahydrobiopterin dehydratase	9	2	2	35	100	N
265	GS_02201	Chondroitin ProteoGlycan family member	16	2	2	15	100	Y
266	GS_03147	Adenylosuccinate synthetase	48	2	2	4	100	N
267	GS_03234	Dihydrolipoyllysine-residue acetyltransferase component of pyruvate dehydrogenase complex	45	2	2	7	100	N
268	GS_05498	Protein W03D8.9	32	2	2	7	100	N
269	GS_10726	Glycine dehydrogenase [decarboxylating	108	2	2	3	100	N
270	GS_11373	Phosphatase	34	2	2	7	100	N
271	GS_13490	Glycerol kinase	51	2	2	5	100	N
272	GS_19911	Peptidase - proteasome subunit alpha 2	26	2	2	10	100	N
273	GS_22114	Protein Y37E11AL.2	24	2	2	15	100	N
274	GS_23682	Putative tyrosine-protein kinase kin-31	48	2	2	6	100	N
