# Supplementary material for: Proteomic Analysis of Adult Ascaris suum Fluid Compartments and Secretory Products
Source: PLoS Negl Trop Dis. 2014 Jun 5;8(6):e2939. doi: 10.1371/journal.pntd.0002939 (PMC4046973; doi:10.1371/journal.pntd.0002939)
Supplement: Table S4 — Common and unique proteins in A. suum ESP. (XLSX) [file pntd.0002939.s008.xlsx]

## Sheet: Supp. table 5 ESP common.xls
#	Accession	Identified Proteins (175)	Peptides	Spectra	ESP (67)	ESP+PE -UF (26)	ESP+UF -PE (40)	UF+ESP+PE (42)
1	GS_20234	Polyprotein ABA-1	61	106				X
2	GS_08371	Extracellular globin	17	21				X
3	GS_08981	Protein Y75B7AR.1	17	20				X
4	GS_11978	OV-17 antigen	15	24				X
5	GS_19115	Serpin	15	20				X
6	GS_02689	Serpin	13	15				X
7	GS_06453	Brugia malayi antigen	12	16	X
8	GS_05746	Peptidase - family M1 unassigned peptidases	12	13	X
9	GS_05201	Major sperm protein 2 cytoskeletal MSP	11	15			X
10	GS_13011	Hypothetical protein	11	15			X
11	GS_07489	BM20	10	14				X
12	GS_19373	VIT-4 protein	10	12				X
13	GS_11183	MFP2	10	10			X
14	GS_08343	C-type lectin	10	11				X
15	GS_12601	Brugia malayi antigen	10	16	X
16	GS_07456	TransThyretin-Related family domain family member (ttr-8)	10	12	X
17	GS_19777	Probable alpha/beta-glucosidase agdC	10	11	X
18	GS_15314	IgGFc-binding protein	9	10				X
19	GS_11674	Apolipophorins	9	9				X
20	GS_16477	Hypothetical protein	9	16			X
21	GS_24173	Peptidase - subfamily S1A unassigned peptidases	9	12			X
22	GS_16078	Protein Y75B7AR.1	9	12	X
23	GS_21295	Enolase	8	8				X
24	GS_10956	Vitellogenin-5	8	9				X
25	GS_06504	Protein-disulfide reductase	8	10			X
26	GS_13492	C-type lectin	8	13				X
27	GS_07759	Protein C28C12.4	8	11	X
28	GS_23855	Zinc finger protein 420	8	9	X
29	GS_08951	Hypothetical protein	8	10	X
30	GS_21887	Protein F55H12.4	8	9	X
31	GS_17143	Protein T19B10.2	8	8	X
32	GS_02516	Transthyretin-46 (Ttr-46)	7	10				X
33	GS_14400	Hypothetical protein	7	13		X
34	GS_06803	C-type binding lectin	7	7			X
35	GS_05731	Hypothetical protein	6	8				X
36	GS_10334	Transthyretin-like family protein	6	10				X
37	GS_23123	Hypothetical protein	6	8				X
38	GS_04617	Serpin	6	11			X
39	GS_06601	Transthyretin-like protein 2	6	9				X
40	GS_14231	Glutamate dehydrogenase	6	6			X
41	GS_02066	FAB1, identical	6	8		X
42	GS_04373	L-isoaspartate	6	6				X
43	GS_08535	Hexokinase type II	6	6			X
44	GS_23914	Hexokinase	6	8			X
45	GS_07731	Acid sphingomyelinase-like phosphodiesterase 3a	6	8		X
46	GS_01881	TransThyretin-Related family domain family member (ttr-8)	6	11	X
47	L3E_02632	TransThyretin-Related family domain family member (ttr-8)	6	7	X
48	GS_18848	Glutamate dehydrogenase	6	8	X
49	GS_20676	Annexin X	6	9	X
50	GS_02701	Peptidase - MEP peptidase	6	7	X
51	GS_05584	Aminopeptidase N	6	7	X
52	GS_02555	Aminopeptidase N	6	7	X
53	GS_20415	Epididymal secretory protein E1 precursor	5	7				X
54	GS_07669	TTR-46 protein	5	7		X
55	GS_10488	Serpin	5	8				X
56	GS_23601	Serpin	5	5				X
57	GS_10982	C-type lectin	5	6			X
58	GS_05097	Protein R102.1	5	6		X
59	GS_06140	Galectin-9	5	5				X
60	GS_14053	Peptidase Inhibitor - chymotrypsin/elastase inhibitor	5	6			X
61	GS_17938	Protein R102.1	5	6		X
62	GS_18736	MSP domain protein with Glu-rich domain	5	5			X
63	GS_10369	AntiBacterial Factor related family member (abf-2)	5	7	X
64	GS_03010	Diazepam-binding inhibitor	5	8	X
65	GS_08219	Peptidase - family M13 unassigned peptidases	5	6	X
66	GS_05490	Chitin binding Peritrophin-A domain containing protein	5	5	X
67	GS_11354	C-binding protein	5	7	X
68	GS_06926	Annexin A6	5	5	X
69	GS_07683	Annexin A6	5	5	X
70	GS_20130	Glyceraldehyde 3-phosphate dehydrogenase	4	5				X
71	GS_06488	Major sperm protein 2	4	8				X
72	GS_19536	Actin 2	4	4				X
73	GS_09975	Fructose-bisphosphate aldolase 1	4	4			X
74	GS_22941	Phosphatidylethanolamine-binding protein homolog F40A3.3	4	5				X
75	GS_07454	Peptidylprolyl isomerase	4	5				X
76	GS_16802	GST-7 protein	4	5				X
77	GS_22518	Filarial antigen Av33 precursor	4	4				X
78	GS_02102	Brugia malayi antigen	4	8		X
79	GS_01260	Ttr-16	4	6				X
80	GS_23725	Hypothetical protein	4	5			X
81	GS_00548	Transthyretin-like protein 5	4	5		X
82	GS_05608	AntiBacterial Factor related family member (abf-2)	4	7	X
83	GS_23603	Heat-responsive protein 12	4	4				X
84	GS_11891	Lipid Binding Protein family member (lbp-3)	4	4		X
85	GS_13712	Protein R102.1	4	5		X
86	GS_04559	C-type LECtin family member (clec-62)	4	4	X
87	GS_03310	Hypothetical protein	4	5	X
88	GS_09990	Transthyretin-like family protein	4	5	X
89	GS_21792	Galectin-9	4	4	X
90	GS_04166	Peptidase - family M1 unassigned peptidases	4	4	X
91	GS_06246	Phosphoglycerate kinase	3	3				X
92	GS_19426	Enolase	3	3				X
93	GS_23365	Protein T28H11.5	3	5			X
94	GS_12864	Nucleoside diphosphate kinase	3	4				X
95	GS_17287	Protein ZC410.5	3	3		X
96	GS_23521	Peroxiredoxin family member (Prdx-2)	3	3		X
97	GS_11776	Cu/Zn superoxide dismutase	3	4		X
98	GS_09924	Hypothetical protein	3	3			X
99	GS_05120	Major sperm protein	3	3			X
100	GS_00315	Ttr-16 protein	3	4			X
101	GS_12122	Immunoglobulin I-set domain containing protein	3	3				X
102	GS_14331	Protein ZK856.7	3	5		X
103	GS_08306	Transthyretin-like family protein	3	3				X
104	GS_01882	Hypothetical protein	3	4	X
105	GS_12437	TransThyretin-Related family domain family member (ttr-47)	3	4		X
106	GS_05876	Peptidase Inhibitor - chymotrypsin/elastase inhibitor	3	4			X
107	GS_15994	Major sperm protein 3	3	6			X
108	GS_07057	Protein Y57G7A.1	3	3		X
109	GS_21203	Fms-related tyrosine kinase 1	3	4			X
110	GS_14268	Hypothetical protein	3	4			X
111	GS_00006	Hypothetical protein	3	3	X
112	GS_07900	Protein F55H12.4	3	4	X
113	GS_12574	Peptidase - necepsin-2	3	3		X
114	GS_11835	SCP-like extracellular protein	3	4	X
115	GS_22256	Probable cytochrome b5 isoform 2	3	4	X
116	GS_00520	Hypothetical protein	3	3		X
117	GS_07852	Protein K04C2.5	3	4	X
118	GS_00980	Peptidase - cathepsin I	3	3	X
119	GS_01472	Protein C34E7.4	3	3	X
120	GS_14597	Ani s 1 allergen	3	3	X
121	GS_07496	Annexin A6	3	3	X
122	GS_19140	Peptidase - family M13 unassigned peptidases	3	3	X
123	GS_04737	Vitellogenin	2	2				X
124	GS_13048	Hypothetical protein	2	2		X
125	GS_14262	P40	2	2			X
126	GS_19745	Serpin	2	3				X
127	GS_23555	Chondroitin proteoglycan 4	2	2				X
128	GS_07537	Ttr-8 protein	2	2				X
129	GS_11914	G15-6A protein	2	2			X
130	GS_17820	PDZ domain containing protein	2	2			X
131	GS_16898	Peptidase - carnosine dipeptidase II	2	2			X
132	GS_16527	Major sperm protein	2	2			X
133	GS_23536	Oxidoreductase, short chain dehydrogenase/reductase family protein	2	2			X
134	GS_14764	Ubiquitin C	2	2			X
135	GS_13500	Peptidase Inhibitor - serpin SRP-6	2	2				X
136	GS_14063	TransThyretin-Related family domain family member (ttr-36)	2	2		X
137	L4_01375	Hypothetical protein	2	2	X
138	GS_02989	Peptidase - ADAMTS20 peptidase	2	2		X
139	GS_08909	Conserved Cystein/Glycine domain protein family member (ccg-1)	2	2		X
140	GS_02509	Peptidase - subfamily S1A unassigned peptidases	2	4			X
141	GS_18206	Transthyretin-like family protein	2	2		X
142	GS_07183	Hypothetical protein	2	2			X
143	GS_06014	Chitin binding Peritrophin-A domain containing protein	2	3			X
144	GS_01312	Uncharacterized protein ZK1307.3	2	3			X
145	GS_08490	Cu/Zn superoxide dismutase	2	3	X
146	GS_06824	Vesicle-associated membrane protein-associated protein B/C	2	2			X
147	GS_23573	Chitin binding Peritrophin-A domain containing protein	2	2		X
148	GS_21040	Chaperonin-10 kDa	2	2	X
149	GS_03169	Protein Y75B7AR.1	2	3	X
150	GS_21571	Ttr-16 protein	2	2			X
151	GS_23220	Hypothetical protein	2	3	X
152	GS_03841	Peptidase - serine carboxypeptidase A	2	2	X
153	GS_08337	AntiBacterial Factor related family member (abf-2)	2	3	X
154	GS_06981	Hypothetical protein	2	2	X
155	GS_07921	Lipase family protein	2	2	X
156	GS_10597	Ttr-16 protein	2	2	X
157	GS_09942	Major sperm protein 3	2	2			X
158	GS_23952	Protein K07C11.5	2	2		X
159	GS_00941	Uncharacterized protein F32A5.4	2	3	X
160	GS_17901	Uncharacterized protein C28C12.3	2	2	X
161	GS_22704	Peptidase- serine carboxypeptidase A	2	2	X
162	GS_00605	Peptidase - Xaa-Pro dipeptidase	2	2			X
163	GS_02065	cytidine deaminase	2	2			X
164	GS_03705	Nucleobindin homolog family member (nucb-1)	2	2	X
165	GS_23399	Annexin A6	2	2	X
166	GS_22190	Lysozyme family member (lys-5	2	2	X
167	GS_09307	Peptidase - family M1 unassigned peptidases	2	2	X
168	GS_18871	Hypothetical protein	2	2	X
169	GS_16285	Peptidase - family M1 unassigned peptidases	2	2	X
170	GS_05739	C-type lectin	2	2	X
171	GS_14378	Protein T19B10.2	2	2	X
172	GS_02895	GRL-4 protein	2	2	X
173	GS_13515	Peptidase - family M1 unassigned peptidases	2	2	X
174	GS_17111	G15-6a protein	2	2	X
175	GS_23459	Aminopeptidase N	2	2	X
