# Supplementary material for: Proteomic Analysis of Adult Ascaris suum Fluid Compartments and Secretory Products
Source: PLoS Negl Trop Dis. 2014 Jun 5;8(6):e2939. doi: 10.1371/journal.pntd.0002939 (PMC4046973; doi:10.1371/journal.pntd.0002939)
Supplement: Table S5 — The presence of common exosome-associated proteins in A. suum ESP. Exosome proteins were obtained from [http://www.exocarta.org/exosome_markers]. Comparisons were made using the protein name. Matches were confirmed by sequence alignment. (XLSX) [file pntd.0002939.s009.xlsx]

## Sheet: Supp. table 6 Exosome.xls
#	Protein name	ESP	ESP-UF	UF	UF-ESP	PE	Male Bm ESP	Mf Bm ESP
1	Heat shock 70kDa protein 8	X		X	X	X	X
2	CD9 antigen
3	Glyceraldehyde-3-phosphate dehydrogenase	X		X	X	X	X
4	Actin, beta	X		X		X	X
5	CD63 antigen
6	CD81 antigen
7	Annexin A2
8	Enolase 1, alpha non-neuron	X		X		X	X	X
9	Heat shock protein 90, alpha (cytosolic), class A member 1	X		X	X	X	X	X
10	Eukaryotic translation elongation factor 1 alpha 1
11	*
12	Tyrosine 3-monooxygenase/tryptophan 5-monooxygenase activation protein, epsilon polypeptide	X		X	X	X
13	Syndecan binding protein (syntenin)
14	Programmed cell death 6 interacting protein
15	Albumin
16	Tyrosine 3-monooxygenase/tryptophan 5-monooxygenase activation protein, zeta polypeptide	X		X	X	X
17	Eukaryotic translation elongation factor 2
18	Actin, gamma, cytoplasmic 1	X		X		X	X
19	Lactate dehydrogenase A			X	X	X	X
20	Heat shock protein 90 alpha (cytosolic), class B member 1	X		X	X	X	X	X
21	Aldolase A, fructose-bisphosphate	X		X	X	X	X
22	Moesin				X		X
23	Annexin A5	X		X		X
24	Phosphoglycerate kinase 1	X		X		X
25	Cofilin 1 (non-muscle)
